# Supplementary material for: Genome and Pathogenicity Analysis of an NADC30-like PRRSV Strain in China’s Xinjiang Province
Source: Viruses. 2025 Mar 6;17(3):379. doi: 10.3390/v17030379 (PMC11945328; doi:10.3390/v17030379)
Supplement: Supplementary file 1 [file viruses-17-00379-s001.zip]

Archive with 1 entries (1 files):
- viruses-3443299-Supplementary Table S1.pdf
